# Supplementary material for: Synergistic Inhibiting Effect of Phytochemicals in Rheum palmatum on Tyrosinase Based on Metabolomics and Isobologram Analyses
Source: Molecules. 2023 Jan 17;28(3):944. doi: 10.3390/molecules28030944 (PMC9919157; doi:10.3390/molecules28030944)
Supplement: Supplementary file 1 [file molecules-28-00944-s001.zip]

Archive with 1 entries (1 files):
- molecules-2131025-supplementary.pdf
